# Supplementary material for: Outcomes in Critically Ill Patients Sedated with Intravenous Lormetazepam or Midazolam: A Retrospective Cohort Study
Source: J Clin Med. 2021 Sep 10;10(18):4091. doi: 10.3390/jcm10184091 (PMC8465285; doi:10.3390/jcm10184091)
Supplement: Supplementary file 1 [file jcm-10-04091-s001.zip]

Archive with 1 entries (1 files):
- jcm-1354943-supplementary.pdf
